# Supplementary material for: A Novel Variant of the CHD2 Gene Associated With Developmental Delay and Myoclonic Epilepsy
Source: Front Genet. 2022 Feb 11;13:761178. doi: 10.3389/fgene.2022.761178 (PMC8873980; doi:10.3389/fgene.2022.761178)
Supplement: Supplementary file 1 [file DataSheet1.zip › Supplementary Table S1.xlsx]

## Sheet: single-nucleotide or indel
Proband	Authors	PMID	Sex	Age	Genetic findings	Protein change	Inheritance	Diagnosis	Age of seizure onset	Development before seizure onset	First seizure type	Further seizure types	Seizure control	Seizure frequency	Introduce factors		Cognition/development outcome					Physical development	EEG	MRI	Facial dysmorphisms	Other clinical findings
															Photosensitivity	Fever sensitivity	ASD	ADHD	ID	Behavior problem	Other findings
1	Lebrun et al. 2017	28960266	M	>24y	c.1934C>T	p.Thr645Met	de novo	unclassified epilepsy	6y	delay in motor and speech development	AbS, TCS	NA	yes	NA	no	no	yes	no	NA	aggressive, repetitive	none	weight normal	NA	NA	NA	axial hypotonia, lower limb hypertonia, scoliosis, hypermetropia
2	Møller et al. 2016	27781031	NA	NA	c.1880_1883delCTTT	p.Ser627Tyrfs*6	NA	nonspecific EE	NA	NA	unclassified seizures	NA	NA	NA	NA	NA	NA	NA	NA	NA	NA	NA	NA	NA	NA	NA
3	Strauss et al. 2018	28726809	NA	6y3m	c.4771_4772delCT	p.Leu1591Aspfs*32	de novo	nonspecific EE	NA	NA	unclassified seizures	NA	NA	NA	NA	NA	NA	NA	NA	NA	NA	NA	NA	NA	NA	NA
4	Lund et al. 2014	24614520	M	26y	c.4173dupA	p.Gln1392Thrfs*17	de novo	LGS	2y6m	motor DD	AtS	MS, aAS, GTCS, NCSE, SE, TS	no	NA	yes	no	yes	no	NA	hyperactive	delay in motor development, severe learning disability and limited active language	height normal, microcephaly	slow spike–wave discharges, runs of fast rhythms, multifocal epileptiform activity, bilateral polyspike–waves, polyspike–waves	normal	no	large mouth
5	Gauthier-Vasserot et al. 2017	27615324	M	>18y	c.5094dupC	p.Pro1699Alafs*3	NA	unclassified epilepsy	11y	moderate psychomotor delay, mild hypotonia	unclassified seizures	NA	yes	NA	NA	NA	NA	NA	yes	agitation, anger	speech delay, GDD	height normal, weight normal	NA	normal	mild	hypopigmented spots, moderate and intermittent neutropenia, perianal cellulitis, myopia
6	Trivisano et al. 2015	26262932	M	17y	c.4256_4274del19	p.Lys1419Argfs*52	de novo	MAE	3y4m	normal	MAS	TCS, AbS, DA, HD, MAS, MS, NCSE	sometimes	multiple times/d	yes	no	no	no	yes	hyperactive	none	NA	slow background, GSW	NA	NA	NA
7	Suls et al. 2013	24207121	M	6y	c.1810-2A>C	p.Thr604Valfs*2	de novo	Dravet syndrome	1y2m	normal	simple of FS	HD, GTCS, MS, aAS, SE	no	frequent, several times/d	no	yes	no	no	mild	NA	NA	NA	frequent GPSW	normal	NA	ataxia, dysarthria
8	Suls et al. 2013	24207121	F	24y	c.4971G>A	p.Trp1657*	de novo	Dravet syndrome	2y	normal	cluster of FS	MA, MS, GTCS	no	frequent	no	yes	no	no	mild	NA	NA	NA	frequent GPSW	normal	NA	normal
9	Suls et al. 2013	24207121	M	6y	c.1396C>T	p.Arg466*	de novo	Dravet syndrome	3y6m	subtle delay in motor and speech development	two FS	GTCS, FoS, AtS, MS, aAS	no	frequent	no	yes	yes	yes	mild	NA	NA	NA	GPSW	nonspecific atrophy	NA	mild ataxia
10	Fitzgerald et al 2015	25533962	F	NA	c.1942C>T	p.Pro648Ser	de novo	developmental disorders	NA	NA	unclassified GS	NA	NA	NA	NA	NA	NA	NA	yes	NA	DD	NA	NA	NA	yes	gait ataxia
11	Fitzgerald et al 2015	25533962	M	NA	c.4799_4814del16	p.Asn1600Serfs*209	de novo	developmental disorders	NA	NA	unclassified seizures	GTCS, FoS	NA	NA	NA	NA	NA	NA	NA	NA	GDD, impairment of consciousness or awareness, generalized hypotonia, generalized joint laxity	NA	NA	NA	yes	NA
12	Trujillano et al. 2017	27848944	F	3y	c.2068C>T	p.His690Tyr	de novo	DEE	NA	NA	unclassified seizures	NA	NA	NA	NA	NA	NA	NA	NA	NA	GDD, delay in motor and speech development	NA	NA	NA	NA	NA
13	Liu et al. 2018	30185235	F	7y	c.3640G>T	p.Gly1214*	de novo	nonspecific EE	4y2m	NA	unclassified seizures	SE, GTCS, FoS (impair awareness)	no	NA	no	NA	NA	NA	NA	NA	DD	NA	MFD	normal	NA	NA
14	Staněk et al. 2018	29720203	NA	NA	c.3782G>A	p.Trp1261*	NA	unclassified epilepsy	NA	NA	unclassified seizures	NA	no	NA	NA	NA	NA	NA	NA	NA	GDD, cognitive dysfunction, ongoing epileptiform activity	NA	NA	normal	NA	NA
15	Helbig et al. 2016	26795593	NA	NA	c.4602G>T	p.Trp1534Cys	de novo	DEE	NA	NA	unclassified seizures	NA	NA	NA	NA	NA	NA	NA	NA	NA	NA	NA	NA	NA	NA	NA
16	Helbig et al. 2016	26795593	NA	NA	c.5035C>T	p.Arg1679*	de novo	unclassified epilepsy	NA	NA	unclassified seizures	NA	NA	NA	NA	NA	NA	NA	NA	NA	NA	NA	NA	NA	NA	NA
17	Retterer et al. 2016	26633542	NA	NA	c.3456-2A>G	-	NA	unclassified epilepsy	NA	NA	unclassified seizures	NA	NA	NA	NA	NA	NA	NA	NA	NA	NA	NA	NA	NA	NA	NA
18	Allen et al. 2013	23934111	M	15y	c.1502+1G>A	-	de novo	LGS	6m	normal	unclassified seizures	MS, FoS (impair awareness), GTCS, aAS, AtS	NA	NA	no	no	NA	NA	NA	NA	DD, language regression	NA	slow background, GSW	normal	NA	right hemibody weakness noted in teens
19	Bowling et al. 2017	28554332	NA	NA	c.3787dupG	p.Val1263Glyfs*4	de novo	DEE	NA	NA	unclassified seizures	NA	NA	NA	NA	NA	no	no	moderate	NA	speech delay	NA	NA	NA	NA	NA
20	Bowling et al. 2017	28554332	NA	NA	c.1552delC	p.Gln518Argfs*21	de novo	DEE	NA	NA	unclassified seizures	NA	NA	NA	NA	NA	yes	yes	moderate	compulsive	none	NA	NA	NA	NA	NA
21	O'Roak et al. 2014	25418537	F	13y	c.2895_2898delAGAA	p.Glu966Serfs*2	de novo	unclassified epilepsy	NA	NA	unclassified seizures	NA	NA	NA	NA	NA	yes	NA	yes	repressive	phrase speech	head circumference normal, height normal, underweight	NA	NA	NA	constipation, frequent awakenings, difficulty falling asleep, right handedness
22	O'Roak et al. 2014	25418537	M	9y	c.4949dupG	p.Gly1651Trpfs*16	de novo	unclassified epilepsy	NA	NA	unclassified seizures	NA	NA	NA	NA	NA	yes	NA	yes	repressive	fluently verbal ability	head circumference normal, height normal, weight normal	NA	NA	NA	constipation, color blind, left handedness
23	O'Roak et al. 2014	25418537	M	6y	c.4921C>T	p.Gln1641*	de novo	unclassified epilepsy	NA	NA	unclassified seizures	NA	NA	NA	NA	NA	yes	NA	yes	partial repressive	phrase speech	height normal, macrocephaly, weight normal	NA	NA	NA	NA
24	Zhou et al. 2018	29314583	F	20y	c.901delG	p.Asp301Metfs*32	de novo	LGS	6y	NA	unclassified seizures	GTCS, AtS, FS	no	5~6/d	NA	NA	NA	NA	yes	NA	NA	NA	BFA, GSW, MFSW	normal	NA	NA
25	Appenzeller et al. 2014	25262651	F	29y	c.390C>T	p.Ser130Ser	de novo	LGS	4y6m	DD	GTCS	MS, AtS, AbS	NA	monthly or rare	NA	NA	NA	NA	severe	NA	limited language, mild hypotonia	NA	slow background, GSWC	normal	NA	shuffling gait with reduced arm swing, minimal facial expression
26	Ortega-Moreno et al. 2017	29190809	M	NA	c.2317G>A	p.Glu773Lys	NA	nonspecific EE	6m	NA	unclassified seizures	NA	NA	NA	NA	NA	NA	NA	NA	NA	DD	NA	NA	NA	NA	NA
27	Carvill et al. 2013	23708187	F	12y	c.361C>T	p.Arg121*	de novo	nonspecific EE	1y	normal	MS	NCSE, TS, TCS, MA	NA	NA	NA	no	no	no	severe	repressive	NA	NA	GPSW, MFD, GPFA, SSW	NA	NA	NA
28	Carvill et al. 2013	23708187	M	17y	c.4233_4236delAGAA	p.Glu1412Glyfs*64	de novo	MAE	1y	mild delay	AtS	FS, AbS, MAS, MS, TCS	NA	NA	NA	no	yes	no	moderate	repressive	NA	NA	3.8-Hz GSW	NA	NA	NA
29	Carvill et al. 2013	23708187	F	29y	-	p.Gly491Valfs*13	de novo	LGS	1y	delayed	aAS	AtS, MS, NCSE, SE, TS, TCS	NA	NA	yes	no	no	no	severe	repressive	NA	NA	SSW, MFD, DS, GPSW, PPR-triggered MJ	NA	NA	NA
30	Carvill et al. 2013	23708187	M	12y	c.4931_4932delGA	p.Arg1644Lysfs*22	de novo	MAE	2y	normal	AtS	MS, SE, TCS	NA	NA	NA	no	no	no	severe	repressive	NA	NA	DS, GPSW, 2.5-Hz GSW	NA	NA	NA
31	Carvill et al. 2013	23708187	M	15y	c.1642T>C	p.Trp548Arg	de novo	nonspecific EE	3y	delayed	TCS	FoS (impair awareness), MS	NA	NA	NA	no	no	no	moderate	repressive	NA	NA	GSW, MFD, DS	NA	NA	NA
32	Carvill et al. 2013	23708187	M	2y6m	c.2468T>C	p.Leu823Pro	de novo	nonspecific EE	2y6m	delayed	MS	FoS (impair awareness), MA, TS	NA	NA	NA	no	yes	no	severe	repressive	NA	NA	GSW, GPSW, MFD	NA	NA	NA
33	Galizia et al. 2015	25783594	NA	NA	c.4233_4236delAGAA	p.Glu1412Glyfs*64	de novo	GGE	NA	NA	unclassified seizures	NA	NA	NA	yes	NA	NA	NA	NA	NA	NA	NA	NA	NA	NA	NA
34	Galizia et al. 2015	25783594	NA	NA	c.1153+5G>A	-	de novo	unclassified epilepsy	NA	NA	unclassified seizures	NA	NA	NA	yes	NA	NA	NA	NA	NA	NA	NA	NA	NA	NA	NA
35	Galizia et al. 2015	25783594	NA	NA	c.3937C>G	p.Arg1313Gly	de novo	unclassified epilepsy	NA	NA	unclassified seizures	NA	NA	NA	yes	NA	NA	NA	NA	NA	NA	NA	NA	NA	NA	NA
36	Galizia et al. 2015	25783594	NA	NA	c.4009G>T	p.Ala1337Ser	de novo	IPOE	NA	NA	unclassified seizures	NA	NA	NA	yes	NA	NA	NA	NA	NA	NA	NA	NA	NA	NA	NA
37	Galizia et al. 2015	25783594	NA	NA	c.1719+5G>A	-	de novo	unclassified epilepsy	NA	NA	unclassified seizures	NA	NA	NA	yes	NA	NA	NA	NA	NA	learning disability	NA	NA	NA	NA	NA
38	Galizia et al. 2015	25783594	NA	NA	c.3365G>C	p.Ser1122Thr	de novo	GGE	NA	NA	unclassified seizures	NA	NA	NA	yes	NA	NA	NA	NA	NA	NA	NA	NA	NA	NA	NA
39	Galizia et al. 2015	25783594	NA	NA	c.3734delA	p.Lys1245Asnfs*4	de novo	EMA	NA	NA	unclassified seizures	NA	NA	NA	yes	yes	yes	NA	NA	NA	NA	NA	NA	NA	NA	nephrolithiasis, migraine, scoliosis
40	Galizia et al. 2015	25783594	NA	NA	c.4173dupA	p.Gln1392Thrfs*17	de novo	EMA	NA	NA	unclassified seizures	NA	NA	NA	yes	NA	NA	NA	NA	NA	NA	NA	NA	NA	NA	NA
41	Galizia et al. 2015	25783594	NA	NA	c.653C>T	p.Pro218Leu	inherited from unaffected mother	EMA	NA	NA	unclassified seizures	NA	NA	NA	yes	NA	NA	NA	NA	NA	NA	NA	NA	NA	NA	NA
42	Galizia et al. 2015	25783594	NA	NA	c.4034G>A	p.Arg1345Gln	de novo	JME	NA	NA	unclassified seizures	NA	NA	NA	yes	NA	NA	NA	NA	NA	NA	NA	NA	NA	NA	NA
43	Galizia et al. 2015	25783594	NA	NA	c.4909C>T	p.Arg1637*	de novo	EOAE, IPOE	NA	NA	unclassified seizures	NA	NA	NA	yes	NA	NA	NA	NA	NA	NA	NA	NA	NA	NA	NA
44	Galizia et al. 2015	25783594	NA	NA	c.4435G>A	p.Val1479Met	de novo	FS without epilepsy	NA	NA	unclassified seizures	NA	NA	NA	yes	NA	NA	NA	NA	NA	NA	NA	NA	NA	NA	NA
45	Petersen et al. 2018	29740950	F	5y	c.628G>T	p.Glu210*	inherited from affected mother	unclassified epilepsy	1y1m	DD	FS	GTCS, AtS, MS, MCS, NS, SE	no	daily, several times/d, lasting less than 1min, sometimes occurring in clusters of three to four	no	yes	no	yes	severe	disoriented, aggressive	GDD	height normal, microcephaly, weight normal	MFSW, GSW	NA	no	no
46	Petersen et al. 2018	29740950	F	38y	c.628G>T	p.Glu210*	NA	GTCE	5y	normal	GTCS	NA	yes	NA	no	NA	no	yes	no	NA	bipolar disorder, language delays, dyslexia, but completed high school without difficulty	NA	NA	NA	NA	infantile meningitis
47	Rauch et al. 2012	23020937	F	5y10m	c.1809+1delG	p.Thr604leufs*19	de novo	unclassified epilepsy	5y	DD	AbS	NA	NA	NA	NA	NA	no	no	mild	behavioral anomalies	delay in motor and language development	height normal, microcephaly, weight normal	NA	NA	no	Duane anomaly
48	Pinto et al. 2016	26754451	F	NA	c.4173dupA	p.Gln1392Thrfs*17	de novo	AbS	2y6m	GDD	AbS	NA	NA	NA	yes	no	yes	no	yes	hyperactive, lack of attention	neurodevelopmental delay, cognitive and language skills delay, incapability to recognize the parents, displayed hypotonia, stereotypic movements, opisthotonic posturing, Chiari malformation type I	height normal, microcephaly, underweight	3-4Hz SWD	repetitive vomiting episodes	yes	head shaking, hand banging, repetitive tongue protrusion and an alteration of the circadian rhythm. Bruxism and stereotypic movements
49	Pinto et al. 2016	26754451	F	NA	c.4173dupA	p.Gln1392Thrfs*17	de novo	AbS	2y6m	GDD	AbS	NA	NA	NA	yes	no	yes	no	yes	hyperactive, lack of attention	neurodevelopmental delay, cognitive and language skills delay, incapability to recognize the parents.displayed hypotonia, stereotypic movements, opisthotonic posturing	height normal, microcephaly, underweight	3-4Hz SWD	NA	yes	inguinal hernia, head shaking, hand banging, repetitive tongue protrusion and an alteration of the circadian rhythm, Bruxism and stereotypic movements
50	Wang et al. 2017	28074849	F	7y	c.5035C>T	p.Arg1679*	de novo	unclassified epilepsy	3y	normal	TCS	NA	yes	NA	yes	no	no	no	yes	NA	DD	head circumference normal, weight normal	Spike and sharp wave	normal	no	cryptomerorachischisis
51	Wang et al. 2017	28074849	F	7y	c.5035C>T	p.Arg1679*	de novo	unclassified epilepsy	3y	normal	TCS	NA	no	NA	yes	no	no	no	yes	NA	DD	head circumference normal, weight normal	Spike and sharp wave	normal	no	cryptomerorachischisis
52	Peng et al. 2019	29933521	M	4y10m	c.4442dupA	p.Ala1482Glyfs*9	de novo	DEE	NA	NA	GTCS, CSE	NA	no	NA	NA	NA	NA	NA	NA	NA	GDD	NA	NA	NA	NA	NA
53	Peng et al. 2019	29933521	M	1y6m	c.2877C>A	p.Asn959Lys	de novo	DEE	NA	NA	MS, FS	NA	no	NA	NA	NA	NA	NA	NA	NA	GDD	NA	NA	NA	NA	NA
54	Snoeijen-Schouwenaars et al. 2019	30525188	F	14y	c.2699G>A	p.Arg900Gln	de novo	DEE	adolescence	NA	unclassified GS	NA	NA	>1/day	NA	NA	NA	NA	moderate	NA	NA	NA	NA	NA	NA	NA
55	Wang et al. 2019	30776697	M	7y	c.4340delT	p.Thr1448Glnfs*29	de novo	Dravet syndrome-like	5y3m	moderate DD in motor and speech development	FS	FoS (myoclonus)	no	NA	yes	no	no	no	yes	NA	moderate DD	NA	spikes, multi-spike and slow waves	NA	yes	NA
56	Jiao et al. 2019	30945278	M	2y7m	c.3947A>G	p.Tyr1316Cys	de novo	FS	NA	NA	FS	NA	NA	NA	no	yes	NA	NA	NA	NA	GDD, motor deterioration, delayed speech and language development	NA	NA	NA	NA	NA
57	Tsang et al. 2018	30868116	M	4y	c.1618G>A	p.Val540Ile	de novo	JME	2y6m	NA	MS	NA	no	NA	no	NA	NA	NA	NA	NA	severe GDD, movement disorder, upper motor neuron syndrome, oromotor dysfunction, cortical visual impairment, sensorineural deafness	NA	generalized and focal epileptic discharges	NA	NA	NA
58	Angione et al. 2019	30660939	M	NA	c.3067-2A>G	-	de novo	MAE	7m	normal	AbS	MAS, MS, MA, TCS	no	NA	NA	NA	yes	no	yes	NA	DD	NA	diffuse slowing, generalized and multifocal spikes, PFA	normal	NA	NA
59	Routier et al. 2019	31170314	F	NA	c.1861C>T	p.Arg621Trp	de novo	MAE	NA	normal	TCS	NA	NA	NA	no	NA	yes	no	yes	NA	NA	NA	NA	NA	NA	NA
60	Borlot et al. 2019	31273778	F	26y	c.3787dupG	p.Val1263Glyfs*4	de novo	DEE	1y10m	NA	GTCS	NA	no	NA	yes	NA	no	NA	severe	intermittent aggressive	NA	NA	polyspikes, generalized spikes, slow waves.	NA	yes	small hands, scoliosis
61	Yamamoto et al. 2019	31171384	F	7y	c.3931C>T	p.Gln1311*	de novo	DEE	2y	NA	MS	NA	no	NA	yes	NA	yes	no	yes	NA	DD, delayed speech development	growth delay, microcephaly, underweight	NA	NA	yes	NA
62	Yamamoto et al. 2019	31171384	M	6y	c.693-1G>T	-	de novo	DEE	4y	NA	unclassified GS	NA	yes	NA	NA	NA	yes	no	yes	repetitive, hyperactive, compulsive	DD, unilateral communication patterns	head circumference normal, overweight, tall stature	NA	NA	no	NA
63	Rim et al. 2018	29390993	NA	NA	c.1269dupA	p.Glu424Argfs*3	de novo	MMFI	<3y	NA	FoS	NA	NA	NA	NA	NA	NA	NA	NA	NA	DD	NA	multiple epileptiform discharges with severely disorganized background activity	normal	NA	NA
64	Demos et al. 2019	31164858	F	12y	c.1843G>C	p.Gly615Arg	NA	unclassified epilepsy	2y6m	NA	unclassified GS	NA	no	NA	NA	NA	yes	yes	yes	compulsive	DD, GDD	NA	NA	normal	yes	strabismus, bicuspic atrial valve, scoliosis
65	Farwell et al. 2015	25356970	NA	NA	c.5035C>T	p.Arg1679*	de novo	DEE	NA	NA	unclassified seizures	NA	NA	NA	NA	NA	NA	NA	NA	NA	NA	NA	NA	NA	NA	NA
66	Krupp et al. 2017	28867142	F	13y2m	c.2893_2896delAAAG	p.Lys965Lysfs*2	de novo	unclassified epilepsy	11y	DD in motor and speech development	unclassified seizures	FS	NA	NA	NA	NA	yes	no	yes	no regressive	DD	head circumference normal, height normal, underweight	abnormal	NA	NA	NA
67	Krupp et al. 2017	28867142	M	9y5m	c.4909C>T	p.Arg1637*	de novo	unclassified epilepsy	NA	DD in motor and speech development	FOSID	NA	NA	NA	NA	NA	yes	yes	yes	no regressive	GAD, ODD	head circumference normal, height normal, weight normal	NA	NA	NA	NA
68	Krupp et al. 2017	28867142	M	14y11m	c.4947_4948insG	p.Gly1650Glyfs*16	de novo	unclassified epilepsy	2y	DD in motor and speech development	unclassified seizures	NA	NA	NA	yes	no	yes	no	yes	anxiety, depressive	DCD, UAD, UDD, DMDD	head circumference normal, height normal, weight normal	NA	NA	yes	color blind, visual impairment, chronic constipation, testicular hernia repair, multidysplastic right kidney
69	Thomas et al. 2015	25672921	F	31y	-	p.Gly491Valfs*13	de novo	MAE	1y	DD in motor and speech development	aAS	MS, TS, GTCS, AtS, NCSE, CSE, AbS	no	ruleless	yes	no	no	no	profound	regressive	NA	microcephaly	3y: slow background. frequent polyphasic spike, SSW. 5y and 13y: diffuse slowing with multifocal and generalized slow waves. 20y: diffuse slowing of the background, MFED, 2Hz GSW. No photoparoxysmal response.	normal	NA	needs guidance to walk
70	Thomas et al. 2015	25672921	F	18y	c.361C>T	p.Arg121*	de novo	AMAS	1y	DD in motor and speech development	MS	TS, MS, GTCS, AbS, NCSE	no	ruleless	yes	no	no	no	severe	regressive, aggressive	NA	microcephaly, short stature	10y: Normal background for age. multifocal discharges, generalized discharges activated by sleep. PFA and slow GPSW. No photoparoxysmal response.	normal	NA	stooped gait, poor coordination and balance
71	Thomas et al. 2015	25672921	M	13y	c.4931_4932delGA	p.Arg1644Lysfs*22	de novo	AMAS	2y	DD in motor and speech development	MAS	MS, GTCS, CSE	no	ruleless	yes	no	no	no	severe	regressive	NA	head circumference normal, short stature	2y: Diffuse mildly slow background with bursts of 2-3 Hz GSW and GPSW in wake and sleep 4y: Background slow for age (5-6 Hz theta with admixed 3 Hz delta), bursts of GPSW of up to 5 seconds particularly in sleep 13y: Slow SW, rapid high amplitude spikes in wake and sleep.	2 years: Decreased occipital lobe volume and deep sulci 7 years: Marked atrophy, decreased corpus callosum size, decreased white matter volume occipitally	NA	rouch gait, transient ataxia on valproate
72	Thomas et al. 2015	25672921	M	6y	c.2468T>C	p.Leu823Pro	de novo	nonspecific EE	2y6m	DD in motor and speech development	MAS	MS, TS, AtS, NCSE	no	ruleless	yes	no	yes	no	severe	regressive, aggressive	NA	head circumference normal, height normal	2.5y: Diffusely slow background, no interictal abnormalities. 4y: Frequent bifrontal spike and slow waves, particularly from sleep, background normal for age. 5y: Background normal for age. Frequent bursts of 2-5Hz GSW and GPSW with left temporal sharp waves (seen in sleep and wake). 95 seizures in 48 hours of monitoring.	5 years: limited sequences 7 years: mild volume loss with increase in ventricular size	NA	crouch gait
73	Thomas et al. 2015	25672921	M	18y	c.4233_4236delAGAA	p.Glu1412Glyfs*64	de novo	MAE	1y	DD in motor and speech development	EMA	AbS, FS, GTCS	no	ruleless	yes	no	yes	no	moderate-severe	regressive, aggressive	NA	head circumference normal, height normal	9y: Diffusely slow background with symmetrical theta and 3 Hz delta. 14y: Normal background for age –brief bursts of 3-4 Hz regular rhythmic GSW. No photoparoxysmal response.	2 years and 4 years: no increase in corpus callosum size over time	NA	crouch gait, transient ataxia on valproate
74	Thomas et al. 2015	25672921	F	13y	c.4724delG	p.Gly1575Valfs*17	de novo	LGS	2y6m	DD in motor and speech development	EMA	MS, AbS, GTCS, TS	no	ruleless	yes	no	yes	yes	moderate-severe	aggressive, no regressive	NA	head circumference normal, short stature	9y: Diffusely slow background with symmetrical theta and 3 Hz delta. 14y: Normal background for age –brief bursts of 3-4 Hz regular rhythmic GSW. No photoparoxysmal response.	12 years: generalized cerebellar atrophy with large v4 and prominent folia. The posterior corpus callosum is foreshortened and smaller posteriorly.	NA	gait normal
75	Thomas et al. 2015	25672921	M	12y	-	p.Leu1591*fs	de novo	AMAS	3y6m	DD	GTCS	aAS, MS, MA, NCSE	no	ruleless	no	no	no	yes	moderate-severe	regressive, aggressive	NA	height normal	4y: Diffusely slow background and GPSW runs between 1 and 12 seconds	normal	NA	mild ataxia
76	Thomas et al. 2015	25672921	M	14y	c.2725C>T	p.Gln909*	de novo	nonspecific EE	2y6m	DD in motor and speech development	AtS	GTCS, MS, EMA, NCSE, CSE	no	ruleless	yes	no	no	yes	mild	regressive, aggressive	NA	head circumference normal, short stature	32 months: Normal background, frontal predominant GSW, GPSW 5.5 years: normal background, multifocal GSW 11 years: Diffusely slow background. 3-4Hz GSW multifocal epileptiform activity with 3Hz GSW, bifrontal spikes, activated in sleep. Eye closure brought out 4-5Hz posteriorly dominant GSW. 12 years; continuous slowing in wake and marked generalized epileptiform activity in sleep 14 years: diffu…	10 years & 11 years: atrophy between scans, markedly in the cerebellum. The corpus callosum is hypoplastic posteriorly with a small splenium	NA	mild crouch gait
77	Thomas et al. 2015	25672921	M	19y	c.1642T>C	p.Trp548Arg	de novo	nonspecific EE	3y	DD in motor and speech development	MS	FoS, GTCS	no	ruleless	yes	no	no	no	mild	aggressive, no regressive	NA	head circumference normal, height normal	3 years: diffusely slow (L>R). Independent bitemporal slowing. Bursts of irregular spike-wave activity over both hemispheres. Not photosensitive. 12 years: Fast GSW on eye closure, fragments of GSW on a normal background.	normal	NA	gait normal
78	Chen et al. 2020	31677157	M	13y	c.5120G>A	p.Arg1707Gln	de novo	MAE	2y5m	NA	GTCS	MS, aAS, MAS	yes	NA	no	no	no	NA	NA	NA	normal	NA	ED during the interictal phase	normal	NA	NA
79	Chen et al. 2020	31677157	F	9y4m	c.4052_4053delAA	p. Lys1351Serfs*11	de novo	LGS	3y6m	NA	GTCS	MS, AtS	no	NA	no	no	no	NA	NA	NA	DD	NA	ED during the interictal phase	normal	NA	NA
80	Chen et al. 2020	31677157	M	5y11m	c.5153+2T>C	-	inherited from unaffected father	MAE	2y10m	NA	GTCS	MS	yes	NA	no	no	no	NA	NA	NA	DD	NA	ED during the interictal phase	normal	NA	NA
81	Chen et al. 2020	31677157	M	12y8m	c.2644G>T	p.Val882Phe	de novo	LGS	1y11m	NA	GTCS	MS, AtS, MAS, SE	yes	NA	yes	yes	no	NA	NA	NA	DD	NA	ED during the interictal phase, ED induced by intermittent photic stimulation	normal	NA	NA
82	Chen et al. 2020	31677157	M	13y	c.4156_4157insA	p.Ser1386Lysfs*23	de novo	nonspecific EE	2y	NA	GTCS	NA	no	NA	yes	yes	no	NA	NA	NA	DD	NA	EDs during the interictal phase, ED induced by intermittent photic stimulation	normal	NA	NA
83	Chen et al. 2020	31677157	M	7y3m	c.5232G>A	p.Met1744Ile	inherited from affected father	FS+	1y2m	NA	GTCS	SE	yes	NA	no	yes	no	NA	NA	NA	normal	NA	normal	normal	NA	NA
84	Chen et al. 2020	31677157	M	7y3m	c.5232G>A	p.Met1744Ile	inherited from affected father	FS+	8m	NA	GTCS	NA	yes	NA	no	yes	no	NA	NA	NA	normal	NA	normal	normal	NA	NA
85	Chen et al. 2020	31677157	M	18y	c.5007G>A	p.Trp1669*	de novo	unclassified epilepsy	10y5m	NA	GTCS	NA	yes	NA	no	yes	yes	NA	yes	NA	DD	NA	ED during the interictal phase	normal	NA	NA
86	Chen et al. 2020	31677157	F	9y	c.2410C>T	p.Arg804*	de novo	unclassified epilepsy	4y	NA	GTCS	NA	yes	NA	no	yes	no	NA	NA	NA	DD	NA	ED during the interictal phase	normal	NA	NA
87	Chen et al. 2020	31677157	M	7y8m	c.1778dupT	p.Thr594Asnfs*4	NA	unclassified epilepsy	1y11m	NA	MS	AtS, aAS	no	NA	no	no	yes	NA	yes	regressive	DD	NA	ED during the interictal phase	normal	NA	NA
88	Chen et al. 2020	31677157	F	6y3m	c.4173dupA	p.Gln1392Thrfs*17	de novo	nonspecific EE	1y2m	DD in motor and speech development	MS	AtS, MAS, aAS	no	NA	no	no	yes	NA	yes	anger, stereotyped actions, hyperactive	severe DD, stereotyped actions	NA	ED during the interictal phase	normal	NA	NA
89	Chen et al. 2020	31677157	F	2y9m	c.3734dupA	p.Tyr1246Ilefs*13	de novo	nonspecific EE	2y8m	NA	MS	NA	no	NA	no	no	no	NA	NA	NA	DD	NA	ED during the interictal phase	normal	NA	NA
90	Chen et al. 2020	31677157	M	8y8m	c.2537G>A	p.Arg846Gln	de novo	unclassified epilepsy	1y	NA	FS	GTCS	yes	NA	no	yes	yes	NA	yes	NA	DD	NA	ED during the interictal phase	normal	NA	NA
91	Chen et al. 2020	31677157	F	7y5m	c.4636C>T	p.Arg1546*	de novo	unclassified epilepsy	6y9m	NA	FS	NA	yes	NA	no	no	yes	NA	yes	NA	DD	NA	ED during the interictal phase	normal	NA	NA
92	Chen et al. 2020	31677157	F	4y10m	c.2609G>A	p.Gly870Asp	de novo	nonspecific EE	2y6m	NA	FS	GTCS	no	NA	no	yes	yes	NA	yes	NA	DD	NA	ED during the interictal phase	normal	NA	NA
93	Chen et al. 2020	31677157	M	5y2m	c.4278delG	p.Lys1426Asnfs*51	de novo	nonspecific EE	8m	DD in speech development	ES	MS	no	NA	yes	no	yes	NA	yes	regressive, aggressive, stereotyped actions	DD	NA	ED during the interictal phase	normal	NA	NA
94	Chen et al. 2020	31677157	M	5y10m	c.2740C>T	p.Arg914Cys	de novo	West syndrome	3m	DD in speech development	ES	FS, aAS	no	NA	no	no	NA	NA	yes	NA	DD	NA	hypsarrhythmia, ED during the interictal phase, Spasms and atypical absence on awakening	normal	NA	NA
95	Ko et al. 2018	29455050	M:F(5:3 )	NA	c.361C>T	p.Arg121*	de novo	nonspecific GE (5), LGS (2), Dravet syndrome (1)	1y7m, range(1-2y)	normal	MS (in all patients), TS (1), aAS (1)	NA	NA	NA	NA	NA	NA	NA	yes	NA	developmental impairment	NA	multiple ED with severely disorganized background activity	normal	NA	NA
96	Ko et al. 2018	29455050		NA	c.3885dupA	p.Ile1296Asnfs*8	de novo			normal		NA	NA	NA	NA	NA	NA	NA	yes	NA	developmental impairment	NA	multiple ED with severely disorganized background activity	normal	NA	NA
97	Ko et al. 2018	29455050		NA	c.1269dupA	p.Glu424Argfs*3	de novo			normal		NA	NA	NA	NA	NA	NA	NA	yes	NA	developmental impairment	NA	multiple ED with severely disorganized background activity	normal	NA	NA
98	Ko et al. 2018	29455050		NA	c.1453C>T	p.Arg485*	de novo			normal		NA	NA	NA	NA	NA	NA	NA	yes	NA	developmental impairment	NA	multiple ED with severely disorganized background activity	normal	NA	NA
99	Ko et al. 2018	29455050		NA	exon 5 deletion	-	de novo			normal		NA	NA	NA	NA	NA	NA	NA	yes	NA	developmental impairment	NA	multiple ED with severely disorganized background activity	normal	NA	NA
100	Ko et al. 2018	29455050		NA	c.4507C>T	p.Arg1503Trp	de novo			normal		NA	NA	NA	NA	NA	NA	NA	yes	NA	developmental impairment	NA	multiple ED with severely disorganized background activity	normal	NA	NA
101	Ko et al. 2018	29455050		NA	c.3172G>T	p.Glu1058*	de novo			normal		NA	NA	NA	NA	NA	NA	NA	yes	NA	developmental impairment	NA	multiple ED with severely disorganized background activity	normal	NA	NA
102	Ko et al. 2018	29455050		NA	c.1897_1898delCT	p.Leu633Aspfs*2	de novo			normal		NA	NA	NA	NA	NA	NA	NA	yes	NA	developmental impairment	NA	multiple ED with severely disorganized background activity	normal	NA	NA
103	Bernardo et al. 2017	28910737	F	27y	c.4164delG	p.Met1388Ilefs*18	de novo	unclassified epilepsy	2.5y	normal	MS	AbS, MS, GTCS	yes	1–2/y	no	NA	yes	no	moderate	hyperactive	withdrawn, speech delay and cofuse, illusions or hearing odd sounds, defective social communications	overweight	multiple and diffuse polyspikes and spike-waves complexes; background activity of 8 Hz and interictal generalized multiple spike and waves complexes prevalent over the frontal area; spike and waves complexes	normal	yes	NA
104	Caputo et al. 2018	29529558	M	6y	c.2005G>T	p.Glu669*	de novo	nonspecific EE	3y	NA	MS	NA	no	NA	yes	NA	no	no	yes	hyperactive, tendency to isolation	NA	NA	eneralized spike and polyspike waves	normal	NA	NA
105	Symonds et al. 2019	31302675	M	1y6m	c.3214C>T	p.Arg1072*	de novo	DEE	1y	NA	EMA	AbS	no	NA	yes	no	NA	NA	NA	normal	delay in motor development	NA	NA	normal	NA	NA
106	Costain et al. 2019	31487502	M	15y	c.2779G>T	p.Glu927*	de novo	GE	3y6m	DD	GTCS	MS	NA	NA	NA	NA	no	no	NA	normal	childhood-onset Schizophrenia, delay in motor and language development	NA	GSW	white matter hyperintensity	NA	NA
107	Poisson et al. 2020	31914951	M	11y	c.4003G>T	p.Glu1335*	de novo	GE	1y7m	NA	FS	GTCS, AbS, MS, TS, TCS	yes	multiple times/d	yes	no	no	NA	no	aggressive	normal in language development, separation anxiety, death worries, iterative questioning, restlessness, emotional withdrawal emerged, suicidal thoughts, irrelevant talk, delusions and paranoid ideation	NA	slow background, GSW predominating in the frontal area, fast activity	normal	NA	sleep disorders
108	Ziats et al. 2020	31618753	F	6y10m	c.3782G>T	p.Trp1261Leu	de novo	developmental disorders	NA	DD	GTCS	NA	NA	NA	NA	NA	no	no	yes	NA	attention deficit, delay in motor and language development	short stature	NA	NA	yes	macroglossia
109	Maria et al. 2021	34713950	M	21y	c.2095C>T	p.Arg699Trp	de novo	unclassified epilepsy	1y6m	DD	NA	TS, FoS, GTCS	NA	NA	no	NA	no	no	severe	aggressive, regressive	delay in motor and language development	NA	normal background, GSW and GPSW prevalent on anterior regions, right>left side	normal	NA	NA
110	Maria et al. 2021	34713950	F	5y	c.2698C>G	p.Arg900Gly	de novo	GE	3y	DD	EMA	NA	NA	NA	no	NA	no	yes	moderate	NA	delay in language development	NA	normal background, GSW and GPSW, prevalent on anterior regions and anterior vertex evoked by eye closure	Arnold-Chiari type 1 and cervical syringomyelia	NA	NA
111	Maria et al. 2021	34713950	M	15y	c.727_728del	p.Asp243*	de novo	unclassified epilepsy	2y	DD	FS	GTCS, FoS	NA	NA	no	NA	no	no	moderate	aggressive	delay in motor and language development	NA	slow background, GSW prevalent on anterior regions, right>left side and anterior vertex	normal	NA	NA
112	Maria et al. 2021	34713950	M	23y	c.4987dupC	p.His1663Profs*4	NA	unclassified epilepsy	5y	DD	EMA	FoS, GTCS	NA	NA	no	NA	no	no	mild	NA	delay in language development	NA	normal background, GSW and GPSW, right temporal spikes	normal	NA	NA
113	Maria et al. 2021	34713950	M	29y	c.3782G>C	p.Trp1261Ser	de novo	unclassified epilepsy	22y	DD	FoS	GTCS	NA	NA	no	NA	no	no	mild	NA	delay in language development	NA	Normal background, GSW and GPSW, focal abnormalities prevalent on right frontal region	normal	NA	NA
114	Maria et al. 2021	34713950	M	17y	c.1562C>A	p.Ser521*	de novo	unclassified epilepsy	2y	normal	FS	MA, MS, AbS, MAS, GTCS, NCSE, FoS	NA	NA	yes	NA	yes	no	mild	aggressive	normal	NA	slow background, GSW and GPSW increasing during sleep, focal abnormalities prevalent on anterior regions	normal	NA	NA
115	Maria et al. 2021	34713950	M	6y	c.2963C>G	p.Ser988T*	de novo	GE	2y	DD	GTCS	EMA	NA	NA	yes	NA	yes	no	moderate	NA	delay in motor and language development	NA	normal background, GSW, GPSW prevalent on anterior regions	normal	NA	NA
116	Maria et al. 2021	34713950	F	2y	c.2095C>T	p.Arg699Trp	de novo	GE	2y	DD	MS	AbS	NA	NA	no	NA	no	no	no	NA	attention deficit, delay in language development	NA	normal background, GSW, GPSW	normal	NA	NA
117	Maria et al. 2021	34713950	F	10y	c.1008_1009delinsT	p.Lys336Asnfs*3	de novo	GE	2y	DD	EMA	NA	NA	NA	yes	NA	yes	no	no	NA	delay in language development	NA	slow background, GSW, GPSW prevalent on anterior regions, activated by eye closure, IPS and HP	normal	NA	NA
118	Maria et al. 2021	34713950	M	11y	c.4173delA	p.Lys1391Asnfs*15	de novo	unclassified epilepsy	2y	DD	MA	FoS, GTCS	NA	NA	yes	NA	no	yes	mild	NA	delay in language development	NA	normal background, GSW, GPSW on anterior regions, activated by IPS and HP	normal	NA	NA
119	Maria et al. 2021	34713950	F	9y	c.561del	p.Lys188Asnfs*61	NA(not maternally inherited)	unclassified epilepsy	8m	DD	FoS	EMA, AtS	NA	NA	yes	NA	no	no	no	NA	delay in language development	NA	normal background, GS, GSW prevalent on temporaloccipital right regions activated by IPS	normal	NA	NA
120	Maria et al. 2021	34713950	M	19y	c.2698C>G	p.Arg900Gly	de novo	unclassified epilepsy	8y	DD	EMA	AtS, GTCS, FoS	NA	NA	yes	NA	no	yes	severe	aggressive, hyperactivity	delay in motor and language development	NA	normal background, GS, GSW, GPSW, prevalent on posterior right regions	normal	NA	NA
121	Maria et al. 2021	34713950	F	10y	c.4528G>A	p.Gly1510Arg	de novo	GE	6m	DD	MS	AtS, EMA, GTCS	NA	NA	yes	NA	no	no	no	aggressive	delay in motor and language development	NA	normal background, GPS, GPSW increased by eye closure	NA	NA	NA
122	Maria et al. 2021	34713950	M	17y	c.5035C>T	p.Arg1679*	de novo	unclassified epilepsy	3y	DD	CSE	FoS, TS, aAS, GTCS	NA	NA	no	NA	no	no	moderate	provocatory	delay in language development	NA	normal background, GSW, GPSW	normal	NA	NA
123	Maria et al. 2021	34713950	M	6y	c.2387T>C	p.Leu796Ser	de novo	GE	3y	DD	MS	MAS, aAS, GTCS	NA	NA	no	NA	no	no	mild	hyperactivity	delay in motor and language development	NA	slow background, GSW, GPSW	normal	NA	NA
124	Maria et al. 2021	34713950	F	6y	c.4771_4772delCT	p.Leu1591Aspfs*32	de novo	GE	3y	DD	EMA	EMs	NA	NA	yes	NA	no	no	no	NA	delay in motor development	NA	normal background, GSW, GPSW increased by eye closure	NA	NA	NA
125	Maria et al. 2021	34713950	F	6y	c.3937C>T	p.Arg1313*	de novo	GE	4y	normal	FS	MS, AbS	NA	NA	no	NA	NA	NA	no	NA	normal	NA	normal background, focal abnormalities on parietal and occipital regions, GSW	normal	NA	NA
126	Lina Zhu et al. this study	this study	M	6y4m	c.4318C>T	p.Arg1440*	de novo	ME	2y8m	DD in speech development	MS	NA	yes	1-2s/time, several times/d	no	no	no	no	yes	regressive	not jump with feet, poor balance, like running around and moving, like opening mouth and lame, like rotating object, not excute instructions, not like playing with chilidren	normal	high-amplitude spike waves and spike slow waves were burst in the whole brain, especially, in the frontal, the central, middle posterior temporal regions, GPSW	normal	no	poor implementation instructions, less communication with people's eyes

## Sheet: CNVs
Proband	Authors	PMID	Sex	Age	Genetic findings	Inheritance	Diagnosis	Age of seizure onset	Development before seizure onset	First seizure type	Further seizure types	Seizure control	Seizure frequency	Introduce factors		Cognition/development outcome					Physical development	EEG	MRI	Facial dysmorphisms	Other clinical findings
														Photosensitivity	Fever sensitivity	ASD	ADHD	ID	Behavior problem	Other findings
1	Veredice et al. 2009	19486360	F	2y6m	~5Mb deletion including CHD2 and 55 other genes	de novo	EOME	6m	DD	FS	GCS, EMs, MS, HD, FCS (focal to generalized)	no	NA	yes	no	NA	NA	mild	NA	mental retardation, congenital hypothyroidism, bicuspid aortic valve, psychomotor DD, hypotonia features	microcephaly, short stature, underweight	diffuse discharge of irregular spike and slow waves	cerebellar vermis hypoplasia with mega-cisterna magna	yes	NA
2	Li et al. 2008	18203177	M	>5.5y	3.3 Mb deletion including CHD2 and 17 other genes	de novo	FS	NA	DD in motor and speech development	FS	NA	NA	NA	NA	NA	no	no	moderate	NA	DD, delayed speech development	growth delay, microcephaly, weight normal	NA	normal	yes	mild dysmorphic features, eye amblyopia
3	Dhamija et al. 2011	21723464	F	9y	0.9Mb deletion including CHD2 and 3 other genes	de novo	unclassified epilepsy	3y6m	DD in motor and speech development	AbS	TS, MS, GTCS	no	NA	yes	no	yes	NA	yes	behavioral anomalies	developmental disorder, mild generalized cognitive delay and impairment	microcephaly, short stature, weight normal	generalized atypical spike and wave discharges	normal	yes	NA
4	Capelli et al. 2012	22178256	F	6y	511 kb deletion including CHD2, RGMA	de novo	unclassified epilepsy	2y	NA	unclassified seizures	NA	yes	NA	NA	NA	yes	NA	yes	hyperactive, lack of attention	GDD, severe speech impairment, slight hypotonia, gait ataxia, hand flapping	head circumference normal, height normal, weight normal	GSW, FD	normal	yes	uplifted arms, hyperactive deep tendon reflexes, hypopigmented skin and light hair, strabism
5	Lund et al. 2013	23415449	M	28y	~2Mb deletion including CHD2 and 7 other genes	de novo	LGS	4y	DD in motor and speech development	aMAS	TS, NCSE	no	NA	yes	no	yes	NA	severe	behavioral anomalies	NA	short stature	SSW, runs of rapid spikes	partial agenesis of vermis	yes	hypertelorism, epichantal fold, micropenis, single palmar creases, myocardial infarction, pneumonia
6	Mullen et al. 2013	24068782	F	26y	~3.5Mb deletion including SV2B, CHD2, etc.	de novo	EOAE	2y	NA	AbS	MS, GTCS	NA	NA	NA	NA	NA	NA	borderline	NA	DD	NA	NA	NA	yes	NA
7	Pinto et al. 2014	24768552	M	12y	~83 kb deletion including CHD2, LOC100507217, MIR3175	de novo	unclassified epilepsy	9y	DD	FoS	unclassified GS	no	NA	no	NA	yes	no	mild	NA	delay in motor and language development	height normal	paroxistic activity in left temporal lobe	altered angular gyrus	minor	micrognatia, protruding ears
8	Chénier et al. 2014	24834135	F	11y	191 kb deletion including CHD2, ASB9P1, LOC100507217, MIR3175	de novo	Jeavons syndrome, EMA	6y	delay in motor and speech development	EMA	NA	yes	NA	yes	NA	no	no	no	lack of attention, limited social skills, aggressive	learning disability, short-term memory problems, mild hypotonia	weight normal	NA	normal	yes	mild thoracic scoliosis, PIP joint fusion of thumbs, mild peripheral hearing loss (higher frequencies), duplex kidney
9	Chénier et al. 2014	24834135	F	9y	210 kb deletion including CHD2, ASB9P1, LOC100507217, MIR3175	de novo	AbS	3y	mild delays in motor and language development	AbS	NA	yes	NA	yes	NA	no	yes	yes	limited social skills	communication disorder, learning disability, short-term memory problems, mild hypotonia, visual perceptual disability	weight normal	NA	NA	yes	feeding difficulties, reduced body fat mass
10	Chénier et al. 2014	24834135	F	16y	237 kb deletion including CHD2, RGMA	de novo	Tourette syndrome, unclassified epilepsy	3m	globally delayed with more significant speech delay	FOSID	NA	no	NA	no	NA	yes	no	yes	aggressive	NA	NA	NA	normal	yes	mild thoracic scoliosis
11	Courage et al. 2014	24932903	M	22y	106kb deletion including CHD2, RGMA	de novo	unclassified epilepsy	2y	DD	AbS	GTCS	yes	NA	no	NA	no	no	moderate	anger, aggressive	neonatal hypotonia, GDD	height normal, truncal obesity	moderate paroxysmal activity	normal	yes	cyanosis
12	Courage et al. 2014	24932903	M	25y	415kb deletion including CHD2, RGMA	de novo	unclassified epilepsy	2y	DD	GTCS	NA	no	NA	no	NA	no	no	moderate	aggressive, depressive, anxious	neonatal hypotonia, GDD	growth delay, truncal obesity	NA	normal	yes	severe kyphoscoliosis, bilateral astigmatism and myopia, hearing normal
13	Thomas et al. 2015	25672921	F	36y	2.4Mb deletion including CHD2 and some other genes	de novo	unclassified epilepsy	2y10m	DD in motor and speech development	GTCS	MS, EMA, GTCS	no	ruleless	yes	no	yes	no	mild	regressive, aggressive	florid psychosis	height normal	5 years: generalized epileptiform discharges every 1- 2 minutes	normal	NA	ataxia
14	Verhoeven et al. 2016	27274247	M	15y	1.8Mb deletion including CHD2 and RGMA	de novo	unclassified epilepsy	13y	DD	AbS	NA	no	NA	NA	NA	yes	no	moderate	compulsive, hyperactive, aggressive	short-lasting psychoses, both visual and auditory hallucination, diminished consciousness, restricted interpersonal contact	head circumference normal, short stature, weight normal	focal frontocentral abnormalities	NA	NA	NA
15	Monlong et al. 2018	29649218	F	NA	215kb deletion including CHD2	de novo	EMA	6y	NA	unclassified GS	NA	yes	NA	NA	NA	NA	NA	no	NA	NA	NA	NA	NA	NA	NA
16	Monlong et al. 2018	29649218	M	NA	4.5kb deletion including CHD2	de novo	CAE	8y	NA	unclassified GS	NA	no	NA	NA	NA	NA	NA	Moderate	NA	NA	NA	NA	NA	NA	NA
17	Monlong et al. 2018	29649218	F	NA	5kb duplication including CHD2	de novo	EMA	7y	NA	unclassified GS	NA	yes	NA	NA	NA	NA	NA	no	NA	NA	NA	NA	NA	NA	NA
18	Maria et al. 2021	34713950	F	38y	4.6Mb deletion including CHD2	de novo	GE	1y6m	DD	FS	GTCS	NA	NA	no	NA	NA	NA	moderate	NA	delay in motor and language development	NA	normal background, GSW, focal abnormalities prevalent on frontal and temporal regions	normal	NA	NA

## Sheet: abbreviation
aAS	atypical absence seizures
AbS	absence seizures
ADHD	attention deficit hyperactivity disorder
aMAS	atypical myoclonic-absence seizures
AMAS	atonic-myoclonic-absence seizures
ASD	autism spectrum disorder
AtS	atonic seizures
BFA	burst of fast activity
CAE	childhood absence epilepsy
CSE	convulsive status epilepticus
d	day
DA	drop attack
DCD	Developmental Coordination Disorder
DD	developmental delay
DEE	developmental and epileptic encephalopathy
DMDD	Disruptive Mood Dysregulation Disorder
DS	diffuse slowing
ED	epileptiform discharge
EE	epileptic encephalopathy
EEG	electroencephalography
EMA	eyelid myoclonia with absence
EMs	eyelid myoclonias
EOAE	early-onset absence epilepsy
EOME	early-onset myoclonic epilepsy
ES	epileptic spasm
F	female
FCS	febrile clonic seizures
FD	focal discharges
FoS	focal seizures
FoSID	focal seizure with impairment of awareness
FS	febrile seizures
FS+	febrile seizure plus
GAD	Generalized Anxiety Disorder
GCS	generalized clonic seizure
GDD	global developmental delay
GE	generalized epilepsy
GGE	genetic generalized epilepsy
GPFA	generalized paroxysmal fast activity
GPSW	generalized polyspike wave
GS	generalized seizures
GSW	generalized spike wave
GSWC	generalized polyspike wave complex
GTCE	generalized tonic-clonic epilepsy
GTCS	generalized tonic-clonic seizures
HD	head drops
HP	hyperpnea
ID	intellectual disability
IPOE	idiopathic photosensitive occipital epilepsy
IPS	intermittent photic stimulation
JME	juvenile myoclonic epilepsy
LGS	Lennox-Gastaut syndrome
m	month
M	male
MA	myoclonic absence seizures
MAE	myoclonic atonic epilepsy
MAS	myoclonic-atonic seizures
MCS	myotonic-clonic seizures
ME	myoclonic epilepsy
MFD	multifocal discharges
MFED	multifocal epileptiform discharges
MFSW	multifocal spikes wave
MJ	myoclonic jerks
MMFI	malignant migrating focal seizures in infancy
MRI	magnetic resonance imaging
MS	myoclonic seizures
NA	not application
NCSE	non-convulsive status epilepticus
NS	nonepileptic seizures
ODD	Oppositional Defiant Disorder
PFA	paroxysmal fast activity
PIP	proximal interphalangeal
PPR	photoparoxysmal response
SE	status epilepticus
SSW	slow spike wave
SWD	spike-wave discharges
TCS	tonic-clonic seizures
TS	tonic seizures
UAD	Unspecified Anxiety Disorder
UDD	Unspecified Depressive Disorder
y	year
