# Supplementary material for: A Novel Variant of the CHD2 Gene Associated With Developmental Delay and Myoclonic Epilepsy
Source: Front Genet. 2022 Feb 11;13:761178. doi: 10.3389/fgene.2022.761178 (PMC8873980; doi:10.3389/fgene.2022.761178)
Supplement: Supplementary file 1 [file DataSheet1.zip › Supplementary Table S2.xlsx]

## Sheet: P-value
	Single-nucleotide or indel variants									Copy number variants
	First seizure type			Further seizure types			All seizure types			First seizure type			Further seizure types			All seizure types
Obtained persons	88	P-value	P_adjust	59	P-value	P_adjust	94	P-value	P_adjust	14	P-value	P_adjust	7	P-value	P_adjust	14	P-value	P_adjust
seizure types	15	average = 5.87		20	average = 2.95		22	average = 4.27		7	average = 2.00		9	average = 0.78		14	average = 1.00
aAS	3	0.305	0.494	11	0.023	0.046	14	0.013	0.026	0	0.19	0.383	0	0.299	1	0	0.309	1
AbS	5	0.755	1	13	0.007	0.016	18	0.001	0.003	5	0.19	0.383	0	0.299	1	5	0.065	0.167
aMAS	0	0.013	0.038	0	0.079	0.242	0	0.043	0.129	1	0.541	1	0	0.299	1	1	1	1
AtS	4	0.515	0.745	15	0.002	0.005	19	0.001	0.002	0	0.19	0.383	0	0.299	1	0	0.309	1
CSE	2	0.148	0.278	3	1	1	5	0.733	1	0	0.19	0.383	0	0.299	1	0	0.309	1
DA	0	0.013	0.038	1	0.309	0.611	1	0.174	0.365	0	0.19	0.383	0	0.299	1	0	0.309	1
EMA	8	0.577	0.781	4	0.697	1	12	0.037	0.067	1	0.541	1	1	1	1	2	0.541	1
EMs	0	0.013	0.038	1	0.309	0.611	1	0.174	0.365	0	0.19	0.383	1	1	1	1	1	1
ES	2	0.148	0.278	0	0.079	0.242	2	0.407	0.678	0	0.19	0.383	0	0.299	1	0	0.309	1
FCS	0	0.013	0.038	0	0.079	0.242	0	0.043	0.129	0	0.19	0.383	1	1	1	1	1	1
FoS	3	0.305	0.494	15	0.002	0.005	18	0.001	0.003	1	0.541	1	0	0.299	1	1	1	1
FoSID	1	0.054	0.123	0	0.079	0.242	1	0.174	0.365	1	0.541	1	0	0.299	1	1	1	1
FS	14	0.057	0.096	5	0.464	0.714	19	0.001	0.002	3	0.622	1	0	0.299	1	3	0.28	0.589
GCS	0	0.013	0.038	0	0.079	0.242	0	0.043	0.129	0	0.19	0.383	1	1	1	1	1	1
GTCS	17	0.014	0.025	30	<0.0001	<0.0001	47	<0.0001	<0.0001	2	1	1	5	0.031	0.105	6	0.029	0.081
HD	0	0.013	0.038	2	0.648	1	2	0.407	0.678	0	0.19	0.383	1	1	1	1	1	1
MA	1	0.054	0.123	6	0.298	0.488	7	0.351	0.534	0	0.19	0.383	0	0.299	1	0	0.309	1
MAS	3	0.305	0.494	8	0.113	0.205	10	0.096	0.165	0	0.19	0.383	0	0.299	1	0	0.309	1
MCS	0	0.013	0.038	1	0.309	0.611	1	0.174	0.365	0	0.19	0.383	0	0.299	1	0	0.309	1
MS	24	<0.0001	0.001	30	<0.0001	<0.0001	52	<0.0001	<0.0001	0	0.19	0.383	4	0.094	0.265	4	0.139	0.324
NCSE	0	0.013	0.038	10	0.04	0.078	10	0.096	0.165	0	0.19	0.383	1	1	1	1	1	1
NS	0	0.013	0.038	1	0.309	0.611	1	0.174	0.365	0	0.19	0.383	0	0.299	1	0	0.309	1
SE	0	0.013	0.038	8	0.113	0.205	8	0.233	0.371	0	0.19	0.383	0	0.299	1	0	0.309	1
TCS	5	0.755	1	7	0.186	0.321	12	0.037	0.067	0	0.19	0.383	0	0.299	1	0	0.309	1
TS	1	0.054	0.123	11	0.023	0.046	12	0.037	0.067	0	0.19	0.383	2	0.515	1	2	0.541	1

## Sheet: Abbreviation
aAS	atypical absence seizures
AbS	absence seizures
aMAS	atypical myoclonic-absence seizures
AtS	atonic seizures
CSE	convulsive status epilepticus
DA	drop attack
EMA	eyelid myoclonia with absence
EMs	eyelid myoclonias
ES	epileptic spasm
FCS	febrile clonic seizures
FoS	focal seizures
FoSID	focal seizure with impairment of awareness
FS	febrile seizures
GCS	generalized clonic seizure
GS	generalized seizures
GTCS	generalized tonic-clonic seizures
HD	head drops
MA	myoclonic absence seizures
MAS	myoclonic-atonic seizures
MCS	myotonic-clonic seizures
MS	myoclonic seizures
NCSE	non-convulsive status epilepticus
NS	nonepileptic seizures
SE	status epilepticus
TCS	tonic-clonic seizures
TS	tonic seizures
