# Supplementary material for: A Novel Variant of the CHD2 Gene Associated With Developmental Delay and Myoclonic Epilepsy
Source: Front Genet. 2022 Feb 11;13:761178. doi: 10.3389/fgene.2022.761178 (PMC8873980; doi:10.3389/fgene.2022.761178)
Supplement: Supplementary file 1 [file DataSheet1.zip › Supplementary Table S3.xlsx]

## Sheet: non-CNVs
Single-nucleotide or indel variants
Obtained people	50	P-value	P-adjust
Diagnose results	17	average = 2.94
AbS	2	0.646	1
AMAS	3	1	1
CAE	0	0.079	0.241
developmental disorders	3	1	1
Dravet syndrome	5	0.461	0.712
EMA	3	1	1
EOAE	1	0.307	0.61
EOME	0	0.079	0.241
FS	2	0.646	1
FS+	2	0.646	1
GGE	2	0.646	1
GTCE	1	0.307	0.61
IPOE	2	0.646	1
Jeavons syndrome	0	0.079	0.241
JME	2	0.646	1
LGS	10	0.037	0.074
MAE	9	0.065	0.124
ME	1	0.307	0.61
MMFI	1	0.307	0.61
Tourette syndrome	0	0.079	0.241
West syndrome	1	0.307	0.61
DEE	12
nonspecific GE	15
nonspecific EE	16
unclassified epilepsy	34

## Sheet: CNVs
Copy number variants
Obtained people	12	P-value	P-adjust
Diagnose results	9	average = 1.33
AbS	1	1	1
AMAS	0	0.307	1
CAE	1	1	1
developmental disorders	0	0.307	1
Dravet syndrome	0	0.307	1
EMA	3	0.274	0.584
EOAE	1	1	1
EOME	1	1	1
FS	1	1	1
FS+	0	0.307	1
GGE	0	0.307	1
GTCE	0	0.307	1
IPOE	0	0.307	1
Jeavons syndrome	1	1	1
JME	0	0.307	1
LGS	1	1	1
MAE	0	0.307	1
ME	0	0.307	1
MMFI	0	0.307	1
Tourette syndrome	1	1	1
West syndrome	0	0.307	1
DEE	0
nonspecific GE	1
nonspecific EE	0
unclassified epilepsy	8

## Sheet: abbreviation
AbS	absence seizures
AMAS	atonic-myoclonic-absence seizures
CAE	childhood absence epilepsy
EMA	eyelid myoclonia with absence
EOAE	early-onset absence epilepsy
EOME	early-onset myoclonic epilepsy
FS	febrile seizures
FS+	febrile seizure plus
GGE	genetic generalized epilepsy
GTCE	generalized tonic-clonic epilepsy
IPOE	idiopathic photosensitive occipital epilepsy
JME	juvenile myoclonic epilepsy
LGS	Lennox-Gastaut syndrome
MAE	myoclonic atonic epilepsy
ME	myoclonic epilepsy
MMFI	malignant migrating focal seizures in infancy
DEE	developmental and epileptic encephalopathy
GE	generalized epilepsy
EE	epileptic encephalopathy
