# Supplementary material for: A Novel Variant of the CHD2 Gene Associated With Developmental Delay and Myoclonic Epilepsy
Source: Front Genet. 2022 Feb 11;13:761178. doi: 10.3389/fgene.2022.761178 (PMC8873980; doi:10.3389/fgene.2022.761178)
Supplement: Supplementary file 1 [file DataSheet1.zip › Supplementary Table S4.xlsx]

## Sheet: All the mutants
Alias	Domain	Nucleotide	Protein	Number	Position
D1	1-262aa	c.361C>T	p.Arg121*	3	8
		c.390C>T	p.Ser130Ser	1
		c.561del	p.Lys188Asnfs*61	1
		c.628G>T	p.Glu210*	2
		c.653C>T	p.Pro218Leu	1
		c.693-1G>T	-	1
		c.727_728del	p.Asp243*	1
		exon 5 deletion	-	1
D2	Chromodomain (263-330aa)	c.901delG	p.Asp301Metfs*32	1	1
D3	331-337aa	c.1008_1009delinsT	p.Lys336Asnfs*3	1	1
D4	Chromodomain (378-447aa)	c.1153+5G>A	-	1	2
		c.1269dupA	p.Glu424Argfs*3	2
D5	448-486aa	c.1396C>T	p.Arg466*	1	2
		c.1453C>T	p.Arg485*	1
D6	SNF2 family (487-767aa)	-	p.Gly491Valfs*13	2	19
		c.1502+1G>A	-	1
		c.1552delC	p.Gln518Argfs*21	1
		c.1562C>A	p.Ser521*	1
		c.1618G>A	p.Val540Ile	1
		c.1642T>C	p.Trp548Arg	2
		c.1719+5G>A	-	1
		c.1778dupT	p.Thr594Asnfs*4	1
		c.1809+1delG	p.Thr604leufs*19	1
		c.1810-2A>C	p.Thr604Valfs*2	1
		c.1843G>C	p.Gly615Arg	1
		c.1861C>T	p.Arg621Trp	1
		c.1880_1883delCTTT	p.Ser627Tyrfs*6	1
		c.1897_1898delCT	p.Leu633Aspfs*2	1
		c.1934C>T	p.Thr645Met	1
		c.1942C>T	p.Pro648Ser	1
		c.2005G>T	p.Glu669*	1
		c.2068C>T	p.His690Tyr	1
		c.2095C>T	p.Arg699Trp	2
D7	768-825aa	c.2317G>A	p.Glu773Lys	1	4
		c.2387T>C	p.Leu796Ser	1
		c.2410C>T	p.Arg804*	1
		c.2468T>C	p.Leu823Pro	2
D8	Helicase conserved C-terminal domain (826-905aa)	c.2537G>A	p.Arg846Gln	1	5
		c.2609G>A	p.Gly870Asp	1
		c.2644G>T	p.Val882Phe	1
		c.2698C>G	p.Arg900Gly	2
		c.2699G>A	p.Arg900Gln	1
D9	906-1458aa	c.2725C>T	p.Gln909*	1	37
		c.2740C>T	p.Arg914Cys	1
		c.2877C>A	p.Asn959Lys	1
		c.2779G>T	p.Glu927*	1
		c.2893_2896delAAAG	p.Lys965Lysfs*2	1
		c.2895_2898delAGAA	p.Glu966Serfs*2	1
		c.2963C>G	p.Ser988T*	1
		c.3067-2A>G	-	1
		c.3172G>T	p.Glu1058*	1
		c.3214C>T	p.Arg1072*	1
		c.3365G>C	p.Ser1122Thr	1
		c.3456-2A>G	-	1
		c.3640G>T	p.Gly1214*	1
		c.3734delA	p.Lys1245Asnfs*4	1
		c.3734dupA	p.Tyr1246Ilefs*13	1
		c.3782G>A	p.Trp1261*	1
		c.3782G>T	p.Trp1261Leu	1
		c.3782G>C	p.Trp1261Ser	1
		c.3787dupG	p.Val1263Glyfs*4	2
		c.3885dupA	p.Ile1296Asnfs*8	1
		c.3931C>T	p.Gln1311*	1
		c.3937C>G	p.Arg1313Gly	1
		c.3937C>T	p.Arg1313*	1
		c.3947A>G	p.Tyr1316Cys	1
		c.4003G>T	p.Glu1335*	1
		c.4009G>T	p.Ala1337Ser	1
		c.4034G>A	p.Arg1345Gln	1
		c.4052_4053delAA	p.Lys1351fs*11	1
		c.4156_4157insA	p.Ser1386Lysfs*23	1
		c.4164delG	p.Met1388Ilefs*18	1
		c.4173dupA	p.Gln1392Thrfs*17	5
		c.4173delA	p.Lys1391Asnfs*15	1
		c.4233_4236delAGAA	p.Glu1412Glyfs*64	3
		c.4256_4274del19	p.Lys1419Argfs*52	1
		c.4278delG	p.Lys1426Asnfs*51	1
		c.4318C>T	p.Arg1440*	1
		c.4340delT	p.Thr1448Glnfs*29	1
D10	Domain of unknown function (1459-1554aa)	c.4435G>A	p.Val1479Met	1	6
		c.4442dupA	p.Ala1482Glyfs*9	1
		c.4507C>T	p.Arg1503Trp	1
		c.4528G>A	p.Gly1510Arg	1
		c.4602G>T	p.Trp1534Cys	1
		c.4636C>T	p.Arg1546*	1
D11	1555-1828aa	c.4724delG	p.Gly1575Valfs*	1	17
		c.4771_4772delCT	p.Leu1591Aspfs*32	2
		-	p.Leu1591*fs	1
		c.4799_4814del16	p.Asn1600Serfs*209	1
		c.4909C>T	p.Arg1637*	2
		c.4921C>T	p.Gln1641*	1
		c.4931_4932delGA	p.Arg1644Lysfs*22	2
		c.4947_4948insG	p.Gly1650Glyfs*16	1
		c.4949dupG	p.Gly1651Trpfs*16	1
		c.4971G>A	p.Trp1657*	1
		c.4987dupC	p.His1663Profs*4	1
		c.5007G>A	p.Trp1669*	1
		c.5035C>T	p.Arg1679*	5
		c.5094dupC	p.Pro1699Alafs*3	1
		c.5120G>A	p.Arg1707Gln	1
		c.5153+2T>C	-	1
		c.5232G>A	p.Met1744Ile	2

## Sheet: Incidence rate
Alias	Domain	Total	Incidence rate	Average	P-value	P-adjust
D1	1-262aa	11	0.014	0.023	0.19	0.261
D2	Chromodomain (263-330aa)	1	0.0049	0.023	0.1	0.217
D3	331-337aa	1	0.0476	0.023	0.31	1
D4	Chromodomain (378-447aa)	3	0.0143	0.023	0.475	0.721
D5	448-486aa	2	0.0171	0.023	0.651	1
D6	SNF2 family (487-767aa)	22	0.0261	0.023	0.635	0.752
D7	768-825aa	5	0.0287	0.023	0.736	1
D8	Helicase conserved C-terminal domain (826-905aa)	6	0.025	0.023	1	1
D9	906-1458aa	44	0.0265	0.023	0.502	0.576
D10	Domain of unknown function (1459-1554aa)	6	0.0208	0.023	0.779	1
D11	1555-1828aa	25	0.0305	0.023	0.359	0.445

## Sheet: Domain
Alias	Domain	Total	Length(nt)	D1	D2	D3	D4	D5	D6	D7	D8	D9	D10	D11
D1	1-262aa	11	786		0.492	0.749	1	1	0.128	0.308	0.391	0.077	0.613	0.035	P=adjust
D2	Chromodomain (263-330aa)	1	204	0.295		0.462	0.643	0.632	0.12	0.16	0.198	0.104	0.287	0.066
D3	331-337aa	1	21	0.223	0.053		0.828	0.959	1	1	1	1	0.985	1
D4	Chromodomain (378-447aa)	3	210	0.975	0.334	0.279		1	0.464	0.544	0.648	0.443	0.848	0.272
D5	448-486aa	2	117	0.796	0.28	0.392	0.845		0.799	0.818	0.934	0.788	1	0.577
D6	SNF2 family (487-767aa)	22	843	0.089	0.068	0.56	0.324	0.567		1	1	1	0.791	0.602
D7	768-825aa	5	174	0.178	0.069	0.649	0.334	0.535	0.848		1	1	0.832	1
D8	Helicase conserved C-terminal domain (826-905aa)	6	240	0.252	0.095	0.553	0.427	0.643	0.927	0.82		1	0.984	0.759
D9	906-1458aa	44	1659	0.056	0.062	0.551	0.315	0.566	0.979	0.829	0.935		0.77	0.499
D10	Domain of unknown function (1459-1554aa)	6	288	0.434	0.147	0.441	0.595	0.81	0.628	0.598	0.755	0.619		0.471
D11	1555-1828aa	25	819	0.023	0.037	0.695	0.183	0.396	0.504	0.841	0.602	0.42	0.354
				P-value
