# Supplementary material for: A Novel Variant of the CHD2 Gene Associated With Developmental Delay and Myoclonic Epilepsy
Source: Front Genet. 2022 Feb 11;13:761178. doi: 10.3389/fgene.2022.761178 (PMC8873980; doi:10.3389/fgene.2022.761178)
Supplement: Supplementary file 1 [file DataSheet1.zip › Supplementary Table S5.xlsx]

## Sheet: Seizures control
Alias	Domain	Total	Seizure control
			Yes	No	D1	D2	D3	D4	D5	D6	D7	D8	D9	D10	D11
D1	1-262aa	4	2	2		1	-	-	1	0.48	1	1	0.49	1	1	P-adjust
D2	Chromodomain (263-330aa)	1	0	1	0.361		-	-	1	1	1	1	1	1	0.936
D3	331-337aa	0	0	0	-	-		-	-	-	-	-	-	-	-
D4	Chromodomain (378-447aa)	0	0	0	-	-	-		-	-	-	-	-	-	-
D5	448-486aa	1	0	1	0.361	1	-	-		1	1	1	1	1	0.936
D6	SNF2 family (487-767aa)	8	1	7	0.157	0.708	-	-	0.708		0.843	0.3	1	0.843	0.13
D7	768-825aa	2	1	1	1	0.386	-	-	0.386	0.236		1	0.907	1	1
D8	Helicase conserved C-terminal domain (826-905aa)	3	2	1	0.659	0.248	-	-	0.248	0.072	0.709		0.285	1	1
D9	906-1458aa	21	4	17	0.184	0.629	-	-	0.629	0.677	0.311	0.075		0.907	0.055
D10	Domain of unknown function (1459-1554aa)	2	1	1	1	0.386	-	-	0.386	0.236	1	0.709	0.311		1
D11	1555-1828aa	12	7	5	0.771	0.261	-	-	0.261	0.04	0.792	0.792	0.021	0.792
					P-value

## Sheet: Fever sensitivity
Alias	Domain	Total	Fever sensitivity
			Yes	No	D1	D2	D3	D4	D5	D6	D7	D8	D9	D10	D11
D1	1-262aa	3	1	2		-	-	-	1	1	1	0.386	1	1	1	P-adjust
D2	Chromodomain (263-330aa)	0	0	0	-		-	-	-	-	-	-	-	-	-
D3	331-337aa	0	0	0	-	-		-	-	-	-	-	-	-	-
D4	Chromodomain (378-447aa)	0	0	0	-	-	-		-	-	-	-	-	-	-
D5	448-486aa	1	1	0	0.248	-	-	-		0.479	1	-	0.419	1	0.805
D6	SNF2 family (487-767aa)	8	1	7	0.425	-	-	-	0.049		1	0.047	1	1	0.598
D7	768-825aa	3	1	2	1	-	-	-	0.248	0.425		0.386	1	1	1
D8	Helicase conserved C-terminal domain (826-905aa)	3	3	0	0.083	-	-	-	-	0.007	0.083		0.015	0.505	0.155
D9	906-1458aa	20	3	17	0.435	-	-	-	0.035	0.864	0.435	0.002		1	0.44
D10	Domain of unknown function (1459-1554aa)	1	0	1	0.505	-	-	-	0.157	0.708	0.505	0.046	0.676		1
D11	1555-1828aa	12	4	8	1	-	-	-	0.188	0.292	1	0.038	0.225	0.488
					P-value

## Sheet: Photosensitivity
Alias	Domain	Total	Photosensitivity
			Yes	No	D1	D2	D3	D4	D5	D6	D7	D8	D9	D10	D11
D1	1-262aa	6	3	3		-	1	1	1	1	1	1	0.675	1	1	P-adjust
D2	Chromodomain (263-330aa)	0	0	0	-		-	-	-	-	-	-	-	-	-
D3	331-337aa	1	1	0	0.35	-		1	1	0.945	1	1	1	1	0.952
D4	Chromodomain (378-447aa)	1	1	0	0.35	-	1		1	0.945	1	1	1	1	0.952
D5	448-486aa	1	0	1	0.35	-	0.157	0.157		1	1	1	0.72	1	1
D6	SNF2 family (487-767aa)	14	6	8	0.769	-	0.268	0.268	0.398		1	1	0.184	0.91	1
D7	768-825aa	3	1	2	0.635	-	0.248	0.248	0.505	0.761		1	0.549	1	1
D8	Helicase conserved C-terminal domain (826-905aa)	5	2	3	0.74	-	0.273	0.273	0.439	0.912	0.85		0.454	1	1
D9	906-1458aa	32	22	10	0.374	-	0.503	0.503	0.151	0.098	0.217	0.21		1	0.259
D10	Domain of unknown function (1459-1554aa)	4	2	2	1	-	0.505	0.505	0.248	0.453	0.414	0.465	0.941		0.921
D11	1555-1828aa	15	7	8	0.793	-	0.274	0.274	0.389	0.961	0.737	0.882	0.147	0.466
					P-value
